# Supplementary material for: Concurrent X chromosome inactivation and upregulation during non-human primate preimplantation development revealed by single-cell RNA-sequencing
Source: Sci Rep. 2021 May 5;11:9624. doi: 10.1038/s41598-021-89175-7 (PMC8100148; doi:10.1038/s41598-021-89175-7)
Supplement: Supplementary file 2 — Supplementary Table 1. [file 41598_2021_89175_MOESM2_ESM.xlsx]

## Sheet: Number of genes
.y.	group1	group2	p	p.adj	p.format	p.signif	method
Genes.Cell	8cell_1	8cell_2	0.144698	1	0.1447	ns	Wilcoxon
Genes.Cell	EarlyICM_3	EarlyICM_1	0.00632378	0.29	0.00632	**	Wilcoxon
Genes.Cell	EarlyICM_3	EarlyICM_2	0.381574	1	0.38157	ns	Wilcoxon
Genes.Cell	LateICM_2	LateICM_4	0.0033935	0.17	0.00339	**	Wilcoxon
Genes.Cell	Morula_1	Morula_2	2.21472e-05	0.0014	2.2e-05	****	Wilcoxon
Genes.Cell	Morula_1	Morula_3	0.187907	1	0.18791	ns	Wilcoxon
Genes.Cell	Morula_2	Morula_3	7.53697e-07	5.1e-05	7.5e-07	****	Wilcoxon
Genes.Cell	EarlyICM_1	EarlyICM_2	0.00203073	0.11	0.00203	**	Wilcoxon
Tests used in Supplementary Figure 1a

## Sheet: Expression level
.y.	group1	group2	p	p.adj	p.format	p.signif	method
TPM.log	8cell_1	8cell_2	0.121674	1	0.12167	ns	Wilcoxon
TPM.log	EarlyICM_3	EarlyICM_1	0.000535517	0.031	0.00054	***	Wilcoxon
TPM.log	EarlyICM_3	EarlyICM_2	0.576026	1	0.57603	ns	Wilcoxon
TPM.log	LateICM_2	LateICM_4	0.000200778	0.012	0.0002	***	Wilcoxon
TPM.log	Morula_1	Morula_2	1.7075e-06	0.00012	1.7e-06	****	Wilcoxon
TPM.log	Morula_1	Morula_3	0.0216981	1	0.0217	*	Wilcoxon
TPM.log	Morula_2	Morula_3	1.9515e-12	1.5e-10	2e-12	****	Wilcoxon
TPM.log	EarlyICM_1	EarlyICM_2	0.00165341	0.091	0.00165	**	Wilcoxon
Tests used in Supplementary Figure 1b
